# Supplementary material for: Small Object Localization with 90% Annotation Reduction by Positive-Unlabeled Learning
Source: Micromachines (Basel). 2025 Dec 3;16(12):1379. doi: 10.3390/mi16121379 (PMC12735266; doi:10.3390/mi16121379)
Supplement: Supplementary file 1 [file micromachines-16-01379-s001.zip]

Archive with 1 entries (1 files):
- micromachines-3974403-supplementary.pdf
